# Supplementary material for: Malic enzyme 1 knockout has no deleterious phenotype and is favored in the male germline under standard laboratory conditions
Source: PLoS One. 2024 Jun 6;19(6):e0303577. doi: 10.1371/journal.pone.0303577 (PMC11156412; doi:10.1371/journal.pone.0303577)
Supplement: S2 Table — All raw data for figures, tables, and supplementary figures. (XLSX) [file pone.0303577.s002.xlsx]

## Sheet: Fig2B
	Mendelian ratio	all	male	female
WT	25	21.1268	28.3333	14.4737
Het	50	45.0704	33.3333	56.5789
KO	25	33.8028	38.3333	28.9474

## Sheet: Fig2D
	all	male	female	Mendelian ratio
WT	119	57	62	107.5
Het	96	49	46	107.5

## Sheet: Fig2F
	all	male	female	Mendelian ratio
WT	49	23	25	60.5
Het	72	43	29	60.5

## Sheet: Fig3D
NADPH			NADP+			NADPH/NADP+
KO	WT		KO	WT		KO	WT
19714	21223		47854	90542		0.411961	0.2344
26387	24308		74906	82916		0.352268	0.293164
14642	24434		54142	66440		0.270437	0.36776
23357	39391		40259	170697		0.580168	0.230766
62301	27492		121989	61501		0.51071	0.447017
70687	50811		113665	94127		0.621889	0.539813
39013	2931		136165	112588		0.286513	0.026033
65837	7710		169703	99004		0.387954	0.0778756

## Sheet: Fig3E
NADPH			NADP+			NADPH/NADP+
KO	WT		KO	WT		KO	WT
63	11179		14028	16504		0.00449102	0.677351
787	5364		6099	10897		0.129038	0.492246
1050	1104		16651	6966		0.0630593	0.158484
1231	1137		4714	4798		0.261137	0.236974
73	43046		9618	49695		0.00758994	0.866204
20171	15068		44304	19618		0.455286	0.76807
33	2901		2818	33152		0.0117104	0.087506
	402			38059			0.0105625

## Sheet: Fig3F
NADPH			NADP+			NADPH/NADP+
KO	WT		KO	WT		KO	WT
76	1425		55556	69578		0.00136799	0.0204806
2885	643		56769	67669		0.05082	0.00950214
32	554		43958	46983		0.000727968	0.0117915
1299	1737		38137	111154		0.0340614	0.015627

## Sheet: Fig3G
NADPH			NADP+			NADPH/NADP+
KO	WT		KO	WT		KO	WT
13131	24631		61650	58859		0.212993	0.418475
36260	26699		92142	50054		0.393523	0.533404
11554	27070		79074	62075		0.146116	0.436085
27614	12165		101377	38539		0.272389	0.315654
22259	31184		204374	93069		0.108913	0.335063
49977	28937		120939	96233		0.413241	0.300697
40556	26132		103136	94271		0.393228	0.277201
18480	19015		48976	113831		0.377328	0.167046

## Sheet: Fig3H
NADPH			NADP+			NADPH/NADP+
KO	WT		KO	WT		KO	WT
133	9139		18087	23288		0.00735335	0.392434
173	17725		14455	33419		0.0119682	0.530387
100	9746		24597	36076		0.00406554	0.270152
6258	10696		25371	24907		0.24666	0.429438
5474	20190		17308	45913		0.31627	0.439745
9965	10882		26972	65351		0.369457	0.166516
10577	90		25930	15459		0.407906	0.00582185
3944	114		40366	17351		0.097706	0.00657023

## Sheet: Fig3I
NADPH			NADP+			NADPH/NADP+
KO	WT		KO	WT		KO	WT
2186	16368		21271	37635		0.102769	0.48386
7438	18511		60340	50993		0.123268	0.491856
26414	20217		32328	54638		0.817063	0.396466
6731	3161		16682	77479		0.403489	0.0578535
1639	46382		41427	125381		0.0395636	0.59864
36453	1355		44913	15860		0.811636	0.0108071
9875	1656		17868	24113		0.552664	0.104414
366	595		37107			0.00986337	0.0246755

## Sheet: Fig3J
WT	KO
0.53	0.5
0.44	0.38
0.43	0.45
0.43	0.45
0.35	0.42
0.37	0.42
	0.34
	0.33
	0.39
	0.42

[truncated: 31 more sheets: Fig3K, Fig3L, Fig3M, Fig3N, Fig3O, Fig3P, Fig3Q, Fig3R, Fig4A, Fig4B, Fig4C, Fig4D, Fig5D, Fig5E, Fig5F, Fig5G, Fig5H, Fig5I, Fig5J, Fig5K …]
